# Supplementary material for: Low-cost automatic temperature monitoring system with alerts for laboratory rearing units
Source: MethodsX. 2019 Sep 13;6:2127–33. doi: 10.1016/j.mex.2019.09.013 (PMC6812373; doi:10.1016/j.mex.2019.09.013)
Supplement: Supplementary file 3 [file mmc3.zip]

Archive with 1 entries (1 files):
- mmc3.sh
