# Supplementary material for: Low-cost automatic temperature monitoring system with alerts for laboratory rearing units
Source: MethodsX. 2019 Sep 13;6:2127–33. doi: 10.1016/j.mex.2019.09.013 (PMC6812373; doi:10.1016/j.mex.2019.09.013)
Supplement: Supplementary file 6 [file mmc6.zip › mmc6.sh]

#!/bin/sh
cd /
cd home/pi/Documents/
sudo Rscript envCheckTemp_XX.R
cd /
